# Supplementary material for: Water Quality and Microbial Community in the Context of Ecological Restoration: A Case Study of the Yongding River, Beijing, China
Source: Int J Environ Res Public Health. 2022 Oct 11;19(20):13056. doi: 10.3390/ijerph192013056 (PMC9603554; doi:10.3390/ijerph192013056)
Supplement: Supplementary file 1 [file ijerph-19-13056-s001.zip]

Archive with 1 entries (1 files):
- ijerph-1881680-supplementary.pdf
